# Supplementary material for: The “DeepSeek effect” and the adoption–integration gap of generative artificial intelligence in clinical practice: a national online convenience cross-sectional survey of academic critical care physicians in China
Source: Front Med (Lausanne). 2026 Jun 23;13:1875770. doi: 10.3389/fmed.2026.1875770 (PMC13337403; doi:10.3389/fmed.2026.1875770)
Supplement: Supplementary file 2 [file Supplementary_file_2.xlsx]

## Sheet: 工作表1
Province	Pre-DeepSeek (2024)		Post-DeepSeek (2025)		Total
	Number	Percent(%)	Number	Percent(%)	Number	Percent(%)
Beijing	32	7.01754	23	6.1828	55	6.64251
Henan	31	6.79825	17	4.56989	48	5.7971
Hebei	30	6.57895	22	5.91398	52	6.28019
Shandong	30	6.57895	24	6.45161	54	6.52174
Yunnan	28	6.14035	21	5.64516	49	5.91787
Inner Mongolia	26	5.70175	24	6.45161	50	6.03865
Tianjin	25	5.48246	19	5.10753	44	5.31401
Chongqing	24	5.26316	20	5.37634	44	5.31401
Jiangxi	22	4.82456	18	4.83871	40	4.83092
Hunan	20	4.38596	11	2.95699	31	3.74396
Jiangsu	19	4.16667	26	6.98925	45	5.43478
Zhejiang	17	3.72807	14	3.76344	31	3.74396
Hubei	17	3.72807	15	4.03226	32	3.86473
Guizhou	15	3.28947	17	4.56989	32	3.86473
Gansu	11	2.41228	10	2.68817	21	2.53623
Liaoning	11	2.41228	11	2.95699	22	2.657
Xinjiang	10	2.19298	9	2.41935	19	2.29469
Jilin	10	2.19298	7	1.88172	17	2.05314
Heilongjiang	10	2.19298	8	2.15054	18	2.17391
Anhui	9	1.97368	7	1.88172	16	1.93237
Sichuan	9	1.97368	7	1.88172	16	1.93237
Shanxi	9	1.97368	7	1.88172	16	1.93237
Guangxi	8	1.75439	8	2.15054	16	1.93237
Ningxia	7	1.53509	6	1.6129	13	1.57005
Shaanxi	6	1.31579	4	1.07527	10	1.20773
Fujian	5	1.09649	5	1.34409	10	1.20773
Guangdong	4	0.877193	4	1.07527	8	0.966184
Shanghai	3	0.657895	3	0.806452	6	0.724638
Hainan	3	0.657895	2	0.537634	5	0.603865
Qinghai	3	0.657895	2	0.537634	5	0.603865
Tibet	2	0.438596	1	0.268817	3	0.362319
Total	456		372		828
